# Supplementary material for: Light-Induced Dynamic Holography
Source: Micromachines (Basel). 2022 Feb 14;13(2):297. doi: 10.3390/mi13020297 (PMC8877614; doi:10.3390/mi13020297)
Supplement: Supplementary file 1 [file micromachines-13-00297-s001.zip]

Archive with 1 entries (1 files):
- micromachines-1561074-supplementary.pdf
